# Supplementary material for: Extending UTAUT with national identity and fairness to understand user adoption of DCEP in China
Source: Sci Rep. 2022 Apr 27;12:6856. doi: 10.1038/s41598-022-10927-0 (PMC9046427; doi:10.1038/s41598-022-10927-0)
Supplement: Supplementary file 2 — Supplementary Information 2. [file 41598_2022_10927_MOESM2_ESM.csv]

No	perceivedrisk1	perceivedrisk2	perceivedrisk3	habit1	habit2	habit3	socialinfuence1	socialinfluence2	socialinfluence3	natioanlidentity1	natioanlidentity2	natioanlidentity3	perceivedfairness1	perceivedfairness2	perceivedfairness3	usage1	usage2	usage3
1	3	3	4	4	4	5	7	7	7	7	7	7	5	6	5	7	7	7
2	4	3	3	5	4	4	6	5	6	2	2	2	6	5	6	6	6	6
3	7	7	7	5	5	4	6	6	6	6	5	6	5	5	5	2	2	2
4	4	4	4	4	4	4	3	3	3	1	1	1	3	3	4	4	4	4
5	2	5	3	5	5	5	6	6	6	6	6	6	5	6	6	5	6	6
6	2	4	3	3	3	3	1	1	1	5	6	5	2	2	2	1	1	1
7	5	5	5	5	5	5	5	5	4	2	2	3	4	4	4	1	1	2
8	3	5	3	4	4	5	5	5	3	6	5	6	5	6	6	7	6	7
9	4	2	2	2	2	2	4	4	4	2	2	2	6	6	6	4	5	5
10	7	7	7	4	5	4	3	4	5	3	3	3	6	6	6	3	3	3
11	1	4	3	5	4	4	5	6	6	1	1	1	6	6	6	3	3	3
12	4	1	1	4	5	3	2	2	2	2	2	2	6	5	6	1	2	2
13	3	4	3	6	6	5	5	5	5	6	6	6	6	6	6	7	7	6
14	5	5	5	4	4	4	5	5	6	6	6	6	6	5	6	7	6	7
15	6	6	6	6	5	6	6	5	6	6	6	6	7	6	7	4	4	4
16	3	3	3	1	1	1	2	2	2	1	1	1	7	7	7	1	1	2
17	5	5	5	5	5	5	5	5	6	6	6	6	6	6	6	7	7	6
18	5	5	5	6	6	6	5	5	6	7	7	7	6	6	6	5	6	6
19	6	6	6	6	6	6	6	6	6	7	7	7	6	6	6	5	6	6
20	2	2	2	7	7	7	2	1	1	7	7	7	6	6	6	6	6	6
21	6	6	6	2	3	2	6	6	6	3	3	3	6	6	6	6	7	6
22	1	1	1	1	1	1	6	6	6	7	7	7	7	6	7	7	7	7
23	6	6	6	6	6	6	6	6	6	6	7	6	6	6	6	6	6	6
24	5	5	5	5	5	5	5	5	5	2	2	3	5	5	5	1	2	2
25	6	6	6	6	6	6	6	6	6	6	6	7	6	5	6	6	6	6
26	6	6	6	5	6	5	6	6	6	5	5	5	6	5	6	6	6	6
27	2	2	2	6	6	6	6	6	6	6	6	6	6	7	7	7	6	7
28	5	5	5	5	5	5	5	5	5	5	5	5	5	5	5	6	7	7
29	3	3	4	6	6	6	5	5	5	4	6	6	6	6	6	6	7	7
30	3	3	4	2	2	2	4	5	5	2	2	2	4	3	4	7	7	6
31	5	5	5	6	6	5	5	5	5	3	4	4	5	6	5	6	6	5
32	5	5	5	6	6	5	5	5	5	3	3	3	5	6	5	2	2	2
33	5	5	5	7	7	7	5	5	5	4	4	4	5	5	5	7	5	5
34	4	5	4	2	2	2	6	6	6	3	4	3	6	6	6	5	5	5
35	2	2	3	2	2	2	6	6	6	6	6	6	6	6	6	7	7	6
36	5	5	5	6	6	5	5	5	5	4	4	4	5	6	5	6	6	5
37	5	5	4	5	4	5	5	5	5	5	5	5	5	5	5	6	7	7
38	6	6	6	4	5	5	6	6	6	6	6	7	6	6	6	2	2	2
39	1	1	1	5	5	5	6	6	6	6	7	7	6	5	6	7	7	6
40	2	2	2	7	7	7	6	6	6	6	6	6	6	5	6	5	6	6
41	6	6	6	5	6	6	2	2	3	3	3	3	6	6	6	6	6	6
42	6	6	6	6	6	6	4	4	4	6	6	6	6	6	6	6	6	6
43	3	3	3	3	3	3	3	2	2	7	7	7	6	6	6	6	6	6
44	6	6	6	5	6	6	6	6	6	7	7	6	6	6	6	6	7	6
45	5	5	5	6	5	5	5	5	5	3	3	3	5	5	5	6	6	6
46	4	4	5	6	6	6	6	6	6	6	7	6	6	6	6	6	7	7
47	6	6	6	5	6	6	6	6	6	6	7	7	6	6	6	7	6	6
48	6	6	6	6	6	6	6	6	6	7	7	7	6	6	6	6	5	6
49	4	4	4	5	6	6	5	5	5	2	2	3	5	6	5	4	5	5
50	5	5	5	6	6	5	6	6	6	7	7	6	6	6	6	7	7	6
51	7	7	7	6	5	6	6	6	6	7	7	6	6	6	6	2	2	3
52	5	5	6	6	6	6	6	6	6	6	6	6	6	6	6	7	7	6
53	5	6	5	5	5	5	5	5	5	5	5	5	5	5	5	6	6	6
54	6	5	6	6	6	6	6	6	6	6	6	6	6	6	6	7	7	6
55	3	3	4	6	6	6	6	6	6	6	6	6	6	5	6	5	6	6
56	3	4	3	6	6	6	6	6	6	7	7	7	6	6	6	6	5	6
57	6	6	6	3	3	4	6	6	6	7	7	6	6	6	6	2	2	3
58	6	6	6	4	3	3	4	5	5	7	7	7	7	6	7	6	6	5
59	6	5	5	6	6	6	6	5	5	5	5	5	5	5	5	6	6	6
60	5	5	5	5	5	5	5	4	4	3	3	3	4	5	4	4	5	5
61	5	6	5	6	6	6	6	6	6	6	7	7	6	5	6	2	2	3
62	6	6	6	6	6	6	6	6	6	6	6	6	6	6	6	4	4	4
63	6	6	6	2	2	2	2	2	2	6	7	6	2	2	2	1	1	1
64	7	7	7	4	4	4	4	3	3	7	7	7	5	5	5	6	6	6
65	6	6	6	6	6	6	6	6	6	6	6	6	6	6	6	5	6	6
66	6	6	6	6	6	6	6	6	6	6	6	6	6	6	6	4	4	4
67	6	5	6	6	6	6	5	5	5	6	6	6	4	6	6	3	4	4
68	6	6	6	6	6	6	5	5	5	6	6	6	6	6	6	4	4	4
69	6	5	6	3	3	3	5	5	5	6	6	6	6	6	5	2	2	2
70	5	6	5	2	2	2	2	2	2	6	5	6	2	2	2	1	1	2
71	6	6	6	6	6	6	5	5	4	1	2	2	3	3	3	5	6	6
72	6	5	6	6	6	6	6	6	6	6	6	7	5	5	5	6	7	7
73	6	5	6	6	6	6	6	6	6	7	7	7	6	6	6	6	6	5
74	6	6	6	6	6	6	5	5	5	5	6	5	6	6	6	7	7	6
75	5	6	5	5	5	5	5	5	5	6	6	5	3	3	3	1	1	2
76	5	5	5	5	5	5	4	4	4	2	2	3	4	4	5	6	6	6
77	6	6	6	2	2	2	2	2	2	5	6	6	6	6	5	1	2	2
78	6	6	6	6	6	6	5	5	5	6	5	5	5	5	5	6	6	6
79	5	6	5	6	6	6	6	6	6	5	6	5	5	6	6	3	3	3
80	5	5	6	5	5	6	7	7	7	7	7	7	6	4	6	7	7	7
81	6	5	6	6	6	6	6	6	6	5	5	5	6	5	6	6	6	6
82	6	5	6	6	6	5	6	6	6	6	5	5	7	7	7	7	7	7
83	6	6	6	5	5	6	5	5	5	6	7	7	6	5	5	6	7	6
84	6	6	6	5	5	6	6	6	6	6	7	7	6	5	4	2	2	3
85	6	5	6	6	6	5	6	6	6	1	2	2	2	2	2	6	6	5
86	6	6	6	2	2	2	3	3	3	6	5	6	6	5	6	1	2	2
87	5	6	5	5	5	6	2	2	2	5	6	6	2	2	2	1	1	2
88	5	5	6	5	6	6	5	5	5	5	6	6	6	5	5	6	7	6
89	6	6	6	6	6	5	5	5	5	5	6	6	6	5	5	7	7	6
90	6	6	6	6	6	5	6	6	6	6	7	6	6	6	6	6	7	6
91	6	6	6	6	7	7	5	5	5	6	7	6	6	6	6	7	7	6
92	5	6	6	5	5	5	6	6	6	1	1	1	2	2	2	6	6	6
93	5	5	5	5	5	5	5	5	5	2	2	3	4	5	4	6	6	5
94	6	6	6	2	2	2	5	5	5	6	6	5	5	6	6	2	2	2
95	6	6	6	6	6	6	5	5	5	7	7	6	6	6	6	6	7	6
96	5	6	6	6	6	6	5	5	5	1	1	2	3	3	3	1	1	2
97	6	6	6	6	6	6	5	5	5	6	6	6	6	6	6	7	6	6
98	6	5	5	7	7	7	6	6	6	2	2	3	6	6	6	6	6	6
99	5	5	5	5	5	5	6	6	6	3	3	3	5	6	5	6	6	5
100	6	6	6	6	6	6	5	5	5	7	7	6	5	6	5	7	7	6
101	5	5	6	6	6	6	5	5	5	3	4	3	5	5	5	5	5	5
102	6	6	6	6	6	6	6	6	6	6	7	6	6	6	6	6	6	6
103	7	7	7	2	2	2	3	3	3	1	2	2	1	1	1	6	6	6
104	6	6	5	5	6	6	6	6	6	6	7	6	6	6	6	2	2	3
105	5	6	5	6	5	5	5	5	5	5	5	5	5	5	5	6	6	6
106	5	6	5	6	6	6	6	5	6	3	3	3	5	5	5	2	2	2
107	6	6	6	6	6	6	6	6	6	6	6	6	6	6	6	4	4	4
108	6	6	6	6	6	6	6	6	6	6	6	6	6	6	6	2	3	3
109	5	6	6	6	6	6	6	5	6	5	5	5	5	5	5	6	6	6
110	6	6	6	6	6	6	6	6	6	7	7	6	6	6	6	6	6	6
111	6	6	5	6	5	6	5	5	5	6	7	6	6	6	6	2	2	2
112	6	6	6	6	6	6	7	5	5	3	3	3	6	6	6	6	6	6
113	6	6	6	5	5	5	5	5	5	6	6	6	6	6	6	5	7	5
114	6	6	6	5	5	6	6	6	6	6	6	6	6	6	6	6	7	6
115	5	6	5	5	5	5	5	6	6	5	5	5	5	5	5	7	7	6
116	3	3	3	5	5	5	6	6	6	7	7	7	6	6	6	7	7	7
117	5	6	6	2	2	2	6	5	5	4	4	4	5	5	5	3	3	3
118	6	6	6	6	6	6	6	6	6	6	6	6	6	6	6	2	3	3
119	6	6	6	5	6	6	6	6	6	6	6	6	6	6	6	6	6	5
120	6	6	6	6	6	5	6	6	6	1	1	2	6	6	6	4	4	5
121	6	6	6	6	6	5	6	6	6	5	6	6	4	2	4	6	7	6
122	6	6	6	6	6	6	5	5	5	1	2	2	5	5	3	6	6	5
123	6	5	6	6	5	6	6	6	6	6	6	6	6	6	6	7	6	7
124	5	5	6	7	7	7	6	6	6	5	5	5	6	6	6	7	7	7
125	5	5	6	5	5	5	6	6	6	5	5	5	5	5	5	6	7	6
126	5	5	5	6	6	6	2	2	2	6	7	6	3	3	3	1	1	2
127	5	5	5	5	5	5	6	5	5	5	5	5	5	5	5	6	7	6
128	7	7	7	6	6	6	6	5	5	4	4	4	6	5	5	5	5	6
129	5	5	5	6	6	6	6	6	6	3	4	4	5	5	5	5	5	5
130	6	6	5	5	6	5	6	6	5	3	3	3	6	6	6	6	6	6
131	6	6	6	6	6	6	5	5	5	6	6	6	6	6	6	4	4	4
132	5	5	5	6	6	6	5	6	6	4	4	4	5	5	5	5	5	5
133	6	6	5	5	6	6	6	6	6	7	7	6	6	6	6	2	2	2
134	6	5	6	6	6	6	6	5	6	7	7	7	5	5	5	7	6	7
135	5	5	6	5	5	5	5	5	5	3	4	4	6	6	6	5	5	5
136	7	6	7	6	7	7	6	6	6	1	1	2	3	4	3	4	4	5
137	5	5	5	6	6	6	6	6	6	4	4	4	5	5	5	3	3	3
138	5	5	5	5	5	5	4	4	4	3	3	3	4	5	5	5	5	5
139	6	6	6	5	5	5	6	5	6	6	6	6	5	5	5	5	6	6
140	5	5	5	6	6	6	6	6	6	7	7	7	5	6	6	6	6	5
141	5	5	5	6	6	6	5	6	5	5	6	5	5	6	6	5	6	6
142	5	5	5	6	6	6	1	1	1	2	2	3	1	1	1	1	1	1
143	5	5	6	5	5	5	5	5	5	6	5	6	5	1	1	6	6	5
144	6	5	5	6	5	5	6	6	6	6	6	5	6	6	6	6	6	5
145	4	4	4	3	3	3	3	3	3	1	1	1	3	3	3	4	4	5
146	5	5	6	6	6	6	5	5	5	7	7	7	5	5	7	5	6	6
147	5	5	6	5	5	5	7	7	7	6	6	6	7	7	7	7	7	7
148	5	5	5	6	6	6	6	5	6	1	1	1	2	2	2	4	4	5
149	2	2	2	7	6	6	7	7	7	7	7	7	7	7	7	7	7	7
150	5	5	5	6	5	6	5	5	5	5	6	6	5	6	7	6	6	5
151	5	5	5	6	6	6	5	5	5	5	6	6	5	5	6	6	6	6
152	5	5	5	6	6	6	5	5	5	5	6	6	5	5	6	6	6	6
153	6	6	6	6	6	6	6	6	6	5	6	6	5	5	7	6	7	7
154	5	5	5	5	5	5	6	5	6	7	7	7	6	5	7	5	6	6
155	5	5	5	6	6	6	5	5	5	1	2	2	5	5	6	6	6	5
156	5	6	6	6	6	6	6	5	6	7	7	7	6	5	6	5	6	6
157	5	5	6	6	6	6	6	5	6	6	6	6	5	6	6	7	6	7
158	5	5	5	6	5	5	5	5	5	6	7	6	5	5	6	6	7	7
159	5	5	5	6	5	6	6	5	6	5	6	5	5	6	6	6	6	6
160	5	6	5	6	6	6	6	5	6	6	5	6	5	5	5	3	3	4
161	6	5	6	5	5	5	5	6	5	6	6	6	5	6	6	4	4	4
162	2	2	2	6	5	5	6	5	6	1	1	1	5	7	5	4	4	5
163	5	6	6	6	5	5	5	5	5	2	2	2	5	4	5	5	5	5
164	6	6	6	5	5	5	5	6	5	5	5	6	5	6	6	7	7	6
165	6	5	5	5	6	6	5	6	5	7	7	7	5	6	6	7	7	6
166	5	5	6	7	7	7	7	7	7	6	6	6	7	7	7	7	7	7
167	6	5	5	6	5	6	5	6	5	5	5	6	6	5	6	3	3	3
168	5	5	6	5	5	5	3	3	3	5	6	6	5	5	5	2	2	2
169	6	5	5	6	6	5	6	6	6	6	6	5	5	5	6	6	6	5
170	5	5	5	4	5	5	4	4	4	1	2	2	4	4	4	5	5	5
171	5	5	5	5	5	5	5	6	5	6	6	5	6	6	6	6	7	6
172	6	6	7	5	5	5	6	5	6	6	6	6	5	5	6	7	6	6
173	5	5	5	5	5	5	6	5	6	5	5	6	5	6	6	7	6	6
174	5	6	6	5	5	5	6	6	6	6	5	5	7	7	7	7	7	7
175	5	6	5	6	6	6	6	6	6	5	6	5	5	6	5	6	7	6
176	5	5	6	3	3	3	5	6	5	1	2	2	7	7	7	1	1	2
177	6	6	5	6	6	6	6	6	6	5	6	5	6	5	6	6	7	6
178	5	5	5	6	6	6	6	5	6	5	5	6	5	5	5	6	6	6
179	6	6	5	5	5	5	6	5	6	5	5	6	6	6	6	6	6	6
180	5	5	6	5	5	5	5	5	5	5	6	5	5	5	6	7	7	6
181	5	5	5	5	5	5	6	5	6	6	5	6	5	5	5	3	3	4
182	6	6	6	6	6	6	6	6	6	6	6	6	6	6	6	5	7	5
183	6	6	6	6	6	6	6	5	6	3	3	3	5	5	6	5	7	6
184	5	5	5	5	5	5	5	5	5	5	5	6	5	5	6	7	6	7
185	5	5	5	5	5	5	5	6	5	4	4	4	6	6	6	5	5	5
186	6	6	6	6	6	6	6	5	6	7	7	7	6	6	6	7	7	6
187	5	5	5	6	6	6	7	7	7	7	7	7	6	6	6	7	7	7
188	1	1	1	2	2	2	3	3	3	1	1	1	7	7	7	2	3	3
189	6	6	6	5	5	5	5	5	6	5	6	5	5	7	5	2	2	2
190	5	5	5	6	6	6	5	5	6	7	7	7	6	6	6	6	6	5
191	5	5	5	6	6	6	5	5	6	7	7	7	6	6	6	6	6	5
192	6	6	6	7	7	7	6	6	6	7	7	6	7	7	6	7	6	7
193	6	6	6	6	6	6	6	6	6	2	2	2	6	6	6	6	7	5
194	6	6	6	2	2	2	4	4	5	3	3	3	6	6	6	7	6	6
195	3	2	3	7	7	7	7	7	7	5	5	5	7	7	7	7	7	7
196	6	6	6	6	6	6	6	6	5	6	7	7	6	6	6	7	7	6
197	5	5	5	5	5	5	1	1	1	3	3	3	1	1	1	1	1	1
198	6	6	6	6	6	6	6	6	6	6	7	7	6	6	6	7	7	6
199	7	7	7	5	6	5	4	3	4	6	6	6	6	6	6	5	6	6
200	5	6	5	5	6	5	5	5	6	4	4	4	5	5	5	5	5	6
201	5	5	5	7	7	7	5	5	5	4	4	4	5	5	5	6	6	6
202	6	6	6	5	6	6	6	6	5	6	6	6	6	6	6	4	4	4
203	7	7	7	6	6	6	6	6	5	6	6	6	3	3	3	5	7	5
204	5	5	5	6	6	5	5	5	6	5	5	5	5	5	5	5	7	6
205	5	5	5	6	6	5	5	5	6	5	5	5	5	5	5	7	6	7
206	5	5	5	6	6	5	5	5	6	3	3	3	5	5	5	5	5	5
207	4	4	4	6	6	6	3	3	4	6	6	6	6	6	6	6	6	5
208	6	6	6	5	5	6	6	6	5	6	6	6	6	6	6	4	4	4
209	5	5	5	6	6	5	5	5	6	4	4	4	5	5	5	5	5	5
210	5	5	5	6	6	5	5	5	5	4	4	4	5	5	5	5	5	5
211	6	6	6	6	6	6	6	6	6	6	6	6	6	6	6	6	6	5
212	6	6	6	6	6	6	2	2	3	6	6	6	6	6	6	7	5	5
213	6	6	6	2	2	2	2	2	2	7	7	6	2	2	2	1	1	1
214	4	4	4	5	6	6	3	2	2	6	6	6	6	6	6	6	6	5
215	6	6	6	6	6	6	6	6	6	6	6	6	6	6	6	6	6	5
216	5	5	5	6	5	5	5	5	5	4	4	4	5	5	5	5	5	5
217	6	6	6	5	6	6	6	6	6	6	6	6	6	6	6	5	6	6
218	5	5	5	6	5	5	7	7	7	5	5	5	7	7	7	7	7	7
219	6	6	6	6	6	6	6	6	6	6	6	6	6	6	6	6	5	6
220	1	1	1	2	2	2	6	6	5	1	1	1	2	2	2	7	7	7
221	6	6	6	6	6	6	6	6	6	6	6	6	6	6	6	6	6	5
222	3	3	4	4	5	5	4	4	5	7	7	7	7	7	7	6	6	6
223	6	6	6	6	6	6	6	6	6	6	6	6	6	6	6	7	6	6
224	7	7	7	4	5	4	3	3	3	2	2	2	3	3	3	6	6	6
225	6	6	6	6	6	6	6	6	5	6	6	6	6	6	6	5	6	6
226	5	6	5	5	5	5	5	5	5	5	5	5	5	5	5	6	6	6
227	6	5	6	6	6	6	6	6	5	7	7	7	6	6	6	5	6	6
228	6	5	6	6	6	6	6	6	5	7	7	6	6	6	6	6	6	6
229	6	6	6	6	6	6	6	6	6	6	7	6	6	6	6	7	6	7
230	6	6	6	6	6	6	6	6	6	6	6	6	6	6	6	5	6	6
231	6	6	6	5	5	5	6	5	5	1	2	2	7	7	7	3	3	3
232	2	2	2	5	5	6	5	6	6	1	1	1	7	7	7	3	3	3
233	5	5	5	5	5	5	5	5	6	4	4	4	5	5	5	5	5	5
234	6	7	6	6	6	6	6	6	7	1	2	2	6	6	6	4	5	5
235	6	6	6	6	6	6	6	6	6	6	6	6	6	6	6	6	7	6
236	6	6	6	6	6	6	6	6	6	6	6	6	6	6	6	6	7	6
237	5	6	5	5	5	5	5	5	5	4	4	4	5	5	5	5	5	6
238	6	6	6	6	6	6	6	6	5	6	6	6	6	6	6	6	7	6
239	6	6	6	6	6	6	6	6	6	7	7	6	6	6	6	7	7	6
240	6	5	6	6	6	6	5	5	5	4	4	4	7	7	7	5	5	6
241	5	6	5	5	5	5	5	6	5	6	5	6	5	6	6	3	4	4
242	5	6	6	6	6	6	6	6	5	5	6	5	5	6	5	3	3	4
243	6	6	6	6	6	6	6	5	6	6	6	6	6	6	6	5	6	6
244	6	5	6	6	6	6	6	5	6	6	5	6	6	6	5	5	6	6
245	5	6	5	5	5	5	5	5	5	5	5	5	5	6	5	6	6	6
246	4	4	4	5	5	6	5	5	5	5	5	6	6	6	6	7	7	6
247	5	5	5	7	7	7	7	7	7	7	7	7	7	7	7	7	7	7
248	5	5	5	6	6	6	6	6	6	6	6	6	6	6	6	3	4	4
249	5	6	5	6	6	6	6	6	5	2	2	2	5	5	6	2	2	2
250	6	5	6	5	5	5	6	5	6	6	5	6	6	5	6	6	6	5
251	6	5	6	6	6	5	6	5	5	6	5	6	6	6	5	6	6	5
252	6	5	6	5	6	6	5	6	6	6	6	5	5	6	5	6	7	6
253	5	6	5	5	5	6	6	4	5	5	6	5	5	5	6	7	6	7
254	4	5	5	5	5	5	6	5	5	6	5	6	6	5	5	7	6	6
255	5	5	5	6	6	6	6	6	6	7	7	7	7	7	7	7	7	7
256	6	6	6	6	6	6	6	6	6	6	7	6	6	6	6	7	6	7
257	5	6	5	3	3	3	5	6	5	5	6	5	2	2	2	1	1	2
258	6	5	6	6	6	6	6	6	6	5	5	5	6	6	7	6	7	6
259	7	6	6	6	6	6	6	6	6	6	7	6	6	6	6	5	6	6
260	6	5	5	6	5	6	5	5	6	6	5	6	6	5	6	6	6	5
261	5	5	5	5	5	6	5	5	5	6	5	5	6	6	6	7	6	7
262	6	5	6	5	5	6	6	6	5	5	6	5	5	5	6	3	3	4
263	6	6	6	5	6	5	6	6	6	5	5	6	6	6	6	6	6	6
264	5	5	5	5	5	5	5	5	5	5	6	5	5	5	6	7	7	6
265	5	5	5	5	5	6	6	6	7	7	7	7	6	5	5	7	6	7
266	6	6	6	5	5	6	5	5	6	4	4	4	5	5	6	5	6	6
267	6	6	6	5	5	5	6	5	5	6	5	6	5	6	6	6	6	5
268	6	5	5	6	6	6	5	6	6	4	4	4	6	5	6	3	3	3
269	6	5	5	5	5	5	5	5	5	6	5	6	5	5	5	6	6	5
270	5	5	5	5	5	5	5	5	6	7	7	7	5	5	6	5	6	6
271	5	6	5	5	5	6	6	6	5	6	5	5	6	6	6	6	6	6
272	6	6	5	5	5	5	5	5	5	6	5	6	5	5	5	7	5	5
273	1	1	1	6	6	6	1	1	1	2	2	2	7	7	7	1	1	1
274	5	6	5	5	5	5	5	5	5	3	3	3	6	6	6	5	5	6
275	5	4	4	5	5	5	5	6	6	6	5	6	6	6	6	6	6	6
276	4	4	4	6	6	6	4	4	4	3	4	3	6	5	6	5	6	6
277	5	5	5	5	4	4	5	4	5	5	6	6	6	6	6	5	6	6
278	5	5	5	5	6	6	7	7	7	7	7	7	6	5	6	7	7	7
279	5	4	4	4	4	4	5	6	5	6	6	5	5	5	5	6	6	6
280	4	5	5	6	5	5	7	7	7	5	5	6	7	7	7	7	7	7
281	5	4	5	5	5	5	5	6	5	6	5	6	6	6	6	6	6	6
282	5	4	6	6	5	5	6	6	6	5	6	6	6	5	6	6	6	6
283	5	4	6	6	5	6	5	6	6	6	5	6	6	5	6	6	6	6
284	4	5	5	6	5	6	6	5	6	6	5	6	6	6	6	7	7	6
285	5	5	5	6	6	6	5	6	6	6	5	6	5	5	5	5	6	6
286	1	1	1	6	6	6	5	5	6	6	5	5	5	6	7	7	7	6
287	5	4	4	5	6	5	6	6	6	6	5	6	5	5	6	6	6	6
288	4	4	4	5	6	5	6	6	5	5	6	5	5	6	5	6	7	7
289	5	5	6	5	5	5	5	5	6	5	5	6	6	5	5	6	7	6
290	6	4	6	5	6	6	6	5	5	5	5	6	6	6	6	6	6	6
291	5	4	4	5	6	6	5	5	5	6	6	5	6	6	6	3	3	4
292	5	5	6	2	2	2	5	6	6	4	4	4	6	5	6	3	3	3
293	5	5	6	6	5	4	6	4	5	5	5	6	5	6	5	6	6	6
294	5	5	6	6	6	5	5	6	6	4	4	4	5	7	6	5	5	6
295	6	6	6	6	6	6	5	6	6	6	6	6	6	6	6	6	7	7
